# Supplementary material for: Cleavage of Occludin by Cigarette Smoke-Elicited Cathepsin S Increases Permeability of Lung Epithelial Cells
Source: Antioxidants (Basel). 2022 Dec 21;12(1):5. doi: 10.3390/antiox12010005 (PMC9854811; doi:10.3390/antiox12010005)
Supplement: Supplementary file 1 [file antioxidants-12-00005-s001.zip]

Archive with 1 entries (1 files):
- antioxidants-2042357-supplementary.pdf
